# Supplementary material for: Reconsidering Dogmas about the Growth of Bacterial Populations
Source: Cells. 2023 May 19;12(10):1430. doi: 10.3390/cells12101430 (PMC10217356; doi:10.3390/cells12101430)
Supplement: Supplementary file 1 [file cells-12-01430-s001.zip]

Archive with 2 entries (2 files):
- Supplementary S1 S2.xlsx
- Suppl Fig upload.jpg
