# Supplementary material for: Reconsidering Dogmas about the Growth of Bacterial Populations
Source: Cells. 2023 May 19;12(10):1430. doi: 10.3390/cells12101430 (PMC10217356; doi:10.3390/cells12101430)
Supplement: Supplementary file 1 [file cells-12-01430-s001.zip › Supplementary S1 S2.xlsx]

## Sheet: Table S1
Table S1. The standard errors of the individual measurements are represented.
Figure 1.	Characterization of population growth.
1/a
Days	0	1	2	3	4	7	10	16	29	36	43	52
OD580	0.1675	0.3211	0.6034	0.9474	1.1937	2.06	3.127	5.876	13.75	17.113	16.06	16.53
Error (±)	0.05	0.081	0.01	0.08	0.013	0.013	0.019	0.022	0.019	0.029	0.035	0.103
OD720	0.1225	0.2354	0.4372	0.6843	0.8	1.6511	2.752	4.773	11.63	13.372	12.46	12.67
Error (±)	0.04	0.073	0.082	0.041	0.021	0.039	0.025	0.094	0.11	0.085	0.12	0.088
OD750	0.11	0.2116	0.3905	0.6112	0.678	1.4677	2.465	4.291	10.34	12.371	11.65	11.76
Error (±)	0.083	0.055	0.038	0.053	0.018	0.054	0.078	0.079	0.099	0.108	0.091	0.106
1/b
Days	0	1	2	3	4	5	6	7	8	9	10	11	12	13	14	17	23
OD580	0.204	0.395	0.782	1.1	1.481	1.856	2.256	2.644	3.102	3.47	3.88	4.218	4.511	4.762	5.02	5.518	6.404
Error (±)	0.006	0.01	0.018	0.014	0.005	0.024	0.015	0.019	0.018	0.013	0.025	0.0197	0.0052	0.037	0.024	0.04	0.046
Days	0	1	2	3	4	7	11	17	23
Dry weight (g/ml)	5.1e-05	0.0001	0.000182	0.000263	0.00033	0.000664	0.000963	0.00128	0.001442
Error (±)	1.1e-05	2.8e-05	2.8e-05	3.2e-05	3.1e-05	3.9e-05	2.7e-05	2.8e-05	3.2e-05
1/c
Days	0	1	2	3	4	7	8	9	10	11	14	16	21	29	36	43	47	50
OD580	0.1675	0.3211	0.6034	0.9474	1.1937	2.06	2.37	2.602	3.12	3.425	4.899	5.876	8.703	13.75	17.113	16.06	16.3	16.53
Error (±)	0.007	0.008	0.01	0.009	0.013	0.013	0.019	0.022	0.019	0.029	0.035	0.035	0.042	0.034	0.026	0.045	0.039	0.053
S. elongatus
Days	0	1	2	3	4	5	6	7	8	9	10	11	14	17	21	24	32	39	43	47	50
Cell count/ml	18000000	33000000	68000000	114000000	164000000	220000000	248000000	255000000	260000000	260000000	260000000	260000000	260000000	260000000	260000000	260000000	260000000	260000000	260000000	260000000	260000000
Error (±)	7800000	8000000	13000000	15000000	19000000	25600000	35000000	34200000	33000000	40400000	34300000	25000000	39000000	45000000	41500000	33000000	38400000	46000000	50100000	44000000	42000000
Days	0	1	2	3	4	5	6	7	8	9	14	17	21	24	32	39	43	47	50
CFU/ml	1.296e+07	2.79469e+07	6.0248e+07	9.348e+07	1.2792e+08	1.6742e+08	1.8724e+08	1.9125e+08	1.924e+08	1.924e+08	1.872e+08	1.872e+08	1.872e+08	1.872e+08	1.3182e+08	5.954e+07	1.716e+07	1560000	260000
Error (±)	2.44e+06	3.45312e+06	1.0252e+07	1.542e+07	2.508e+07	2.788e+07	2.736e+07	2.875e+07	2.11e+07	2.16e+07	1.76e+07	2.85e+07	2.11e+07	1.58e+07	2.108e+07	3.346e+07	4.94e+06	440000	240000
E.coli
Days	0	0.0416	0.083	0.125	0.16	0.2083	0.25	0.292	0.333	0.375	1	2	3	4	5	7
Cell count/ml	66000000	89000000	137000000	240000000	500000000	1000000000	1500000000	2700000000	3800000000	4800000000	5800000000	6000000000	6000000000	6000000000	6000000000	6000000000
Error (±)	20000000	22000000	23000000	41000000	68000000	100000000	115000000	190000000	200000000	225000000	220000000	230000000	225000000	230000000	235000000	227000000
OD600	0.064	0.09	0.1916	0.385	0.792	1.284	2	2.5	2.99	3.1	3.25			2.7		1.6
Error (±)	0.02	0.01	0.02	0.05	0.05	0.04	0.01	0.01	0.01	0.02	0.02			0.015		0.015
CFU/mL	20000000	20950000	40000000	67500000	124500000	320000000	700000000	1320000000	1440000000	1600000000	2900000000	2060000000	144000000	14850000		27666
Error (±)	1800000	1700000	2500000	8700000	13000000	24000000	36000000	90000000	120000000	130000000	125000000	110000000	12000000	1150000		3000
Figure 2.	The stationary phase is not due to exhaustion of medium or toxin.
2/a
Days	1	2	3	4	5	6	7	8	9	10
OD580 1xBG11	0.217	0.576	1.098	1.576	2.267	2.719	3.26	3.565	4.083	4.39
Error (±)	0.013	0.007	0.015	0.014	0.02	0.015	0.015	0.032	0.024	0.013
Days	1	2	3	4	5	6	7	8	9	10
OD580 2xBG11	0.219	0.536	1.043	1.557	2.226	2.661	3.182	3.307	3.72	4.229
Error (±)	0.009	0.009	0.014	0.025	0.009	0.018	0.015	0.023	0.023	0.031
Days	1	2	3	4	5	6	7	8	9	10
OD580 1/2xBG11	0.217	0.528	1.125	1.58	2.151	2.509	2.93	3.336	3.819	4.097
Error (±)	0.005	0.003	0.012	0.014	0.023	0.012	0.016	0.022	0.021	0.022
2/b
OD600 E.coli
Hours	0	1	2	3	4	5	6	7	8	9
LB	0.064	0.09	0.1916	0.385	0.722	1.284	2	2.5	2.99	3.1
Error (±)	0.02	0.01	0.02	0.05	0.05	0.04	0.01	0.01	0.01	0.02
2YT	0.057	0.1	0.2199	0.4455	0.916	1.441	2.1	2.81	3.28	3.3
Error (±)	0.022	0.016	0.02	0.05	0.05	0.034	0.019	0.01	0.01	0.06
SOC	0.044	0.09	0.1938	0.395	0.796	1.28	2	2.55	3	3.02
Error (±)	0.01	0.03	0.02	0.05	0.038	0.035	0.01	0.01	0.01	0.021
2/c	S.elongatus
Days	1	2	3	4	5	6	7	8	9	10	11	12	13	14
OD580 1st growth	0.507	0.973	1.472	1.967	2.389	2.763	3.187	3.73	4.219	4.885	5.127	5.729	5.994	6.592
Error (±)	0.007	0.009	0.009	0.013	0.01	0.015	0.023	0.018	0.028	0.032	0.025	0.032	0.018	0.02
Days	15	16	17	18	19	20	21	22	23	24	25	26	27	28
OD580 2nd growth	0.506	0.948	1.399	1.926	2.307	2.758	3.232	3.728	4.222	4.654	5.08	5.458	5.912	6.339
Error (±)	0.006	0.01	0.007	0.01	0.015	0.013	0.018	0.023	0.032	0.028	0.025	0.04	0.025	0.035
2/d	E.coli
Hours	0	1	2	3	4	5	6	7	8	9
OD600 1st growth	0.044	0.09	0.2	0.382	0.792	1.29	2.02	2.5	2.97	3
Error (±)	0.01	0.03	0.02	0.05	0.038	0.035	0.01	0.01	0.01	0.021
Hours	10	11	12	13	14	15	16	17	18	19
OD600 2nd growth	0.05	0.1	0.22	0.4241	0.86	1.39	2	2.6	2.98	3
Error (±)	0.01	0.05	0.05	0.15	0.063	0.071	0.01	0.01	0.01	0.05
	The characterization of the minimal stationary cell concentration (MSCC).
Figure 3.	0	1	2	3	4	5	6
Days	208000000	212000000	212217000	213636000	216290000	215900000	220000000
Cell count/ml Control	67000000	33000000	41483000	54764000	46710000	56100000	54400000
Error (±)
	0	1	2	3	4	5	6
Days	199500000	199000000	197916000	202727000	205062000	203000000	204000000
Cell count/ml 95%	50500000	71000000	55984000	59673000	59938000	69000000	70500000
Error (±)
	0	1	2	3	4	5	6
Days	190000000	189000000	190740000	195000000	200000000	198000000	202000000
Cell count/ml 90%	52500000	43000000	47640000	55100000	52800000	55800000	41000000
Error (±)
	0	1	2	3	4	5	6
Days	179000000	179250000	182692000	187500000	192091000	193000000	195000000
Cell count/ml 85%	33500000	58250000	72508000	66500000	62909000	70000000	78000000
Error (±)
	0	1	2	3	4	5	6
Days	165000000	167750000	166153000	173181000	174259000	176000000	175500000
Cell count/ml 80%	15000000	55250000	49753000	43981000	40759000	47700000	41500000
Error (±)
	0	1	2	3	4	5	6
Days	155000000	157800000	158000000	156500000	162000000	165000000	163800000
Cell count/ml 70%	40000000	55400000	49000000	36500000	54800000	41300000	59800000
Error (±)
	0	1	2	3	4	5	6
Days	118000000	130000000	153076000	185285000	203541000	209500000	215800000
Cell count/ml 60%	32000000	45000000	64924000	52915000	34659000	48300000	68200000
Error (±)
	0	1	2	3	4	5	6
Days	62000000	78000000	115000000	169000000	196000000	201000000	217000000
Cell count/ml 30%	27000000	38000000	27500000	47000000	47000000	44100000	65000000
Error (±)
	0	1	2	3	4	5	6
Days	28000000	43200000	70600000	119000000	194000000	212000000	215000000
Cell count/ml 15%	3500000	16800000	34400000	68500000	43500000	63000000	72500000
Error (±)
	The cell concentration itself necessary but not sufficient alone to regulate the stationary cell concentration.
Figure 4.	0	1	2	3	4	5	6	7
Days	1.35e+07	2.625e+07	4.9e+07	8.65e+07	1.35e+08	178500000	1.985e+08	2.05e+08
Cell count/ml 1x	5.5e+06	1.125e+07	1.1e+07	3.15e+07	3.5e+07	41500000	7.75e+07	7.15e+07
Error (±)
	0	1	2	3	4	5	6	7
Days	2.4e+07	4.225e+07	7.25e+07	1.2065e+08	1.64e+08	1.91e+08	2.06e+08	2.105e+08
Cell count/ml 2x	7e+06	6.75e+06	1.95e+07	3.985e+07	5.65e+07	5.1e+07	6e+07	6.15e+07
Error (±)
	0	1	2	3	4	5	6	7
Days	6.25e+07	9.375e+07	1.3875e+08	1.775e+08	2.025e+08	2.125e+08	2.19e+08	2.165e+08
Cell count/ml 5x	2.45e+07	3.075e+07	4.075e+07	6.25e+07	6.25e+07	7.75e+07	8.5e+07	7.15e+07
Error (±)
	0	1	2	3	4	5	6	7
Days	1.3e+08	1.5875e+08	196000000	2.51e+08	2.875e+08	2.85e+08	2.9e+08	2.915e+08
Cell count/ml 10x	5.8e+07	6.925e+07	76000000	4.9e+07	8.6e+07	7.8e+07	9.7e+07	9.05e+07
Error (±)
	0	1	2	3	4	5	6	7
Days	2.25e+08	2.56e+08	2.935e+08	3.43e+08	3.9e+08	4.22e+08	4.45e+08	4.525e+08
Cell count/ml 20x	7e+07	7.1e+07	1.085e+08	1.7e+08	1.85e+08	1.655e+08	1.45e+08	1.375e+08
Error (±)

## Sheet: Table2 suppl
FtsZ pulled down	characteristic for exponential phase	characteristic for stationer	characteristic for late stationer
O05160	Q8GMR5	O33698	O34209
O05163	Q31KC9	O34125	P0A4H0
O05347	Q31RV0	P0A3F4	P14788
O06865	Q31JZ1	P15347 l	P15347-
O07345	Q31MA9	P38023	Q31JZ3
O32384	P0A2Z8	P39665	Q31K85
O33698	Q55107	P95822	Q31KE5
O33701	Q31LK5	Q31JX9	Q31KE9
O34125	Q31KZ2	Q31KE5	Q31KN4-
O34126	Q31LI8	Q31KE7	Q31KZ8
O34209	Q31QV0	Q31KI6	Q31L64-
O50208	Q31NJ3	Q31KJ2	Q31LB7
O50209	Q31RF2	Q31KN4 l	Q31LC7
O50210	Q31Q54	Q31KU0	Q31LL6
O50544	P37385	Q31L49	Q31M04
O54307	Q31KD4	Q31L60	Q31M19
O68523	Q31L88	Q31L64 l	Q31MI0
O85784	Q31QJ7	Q31LC4	Q31N12
O85785	Q56208	Q31LC7 l	Q31N63
O85786	Q31K44	Q31LL6	Q31N75
P04996	Q31RB5	Q31LP8	Q31ND1
P04997	Q31LY3	Q31LV5	Q31NE7
P06539	Q31PA6	Q31LW2	Q31NF6
P0A2Z8	Q31LE7	Q31LX5	Q31NK9
P0A3F4	Q8VPV8	Q31M04	Q31NQ0
P0A4H0	Q31MN7	Q31M18	Q31P64
P11004	Q31RQ5	Q31M19 l	Q31P67
P11005	Q31RQ3	Q31M90	Q31P68
P11472	Q31Q44	Q31M94	Q31PA8
P12243	Q31Q38	Q31ML6	Q31PJ2
P13530	Q31RK5	Q31MN0	Q31PP8
P14788	Q31RJ2	Q31MR3	Q31Q10
P15347	Q31RR6	Q31MW7	Q31Q59
P16891	Q31ME3	Q31N28	Q31Q78
P16954	Q31PF7	Q31N35	Q31QL2
P21577	Q8GMS9	Q31N73	Q31QU9
P25935	Q31R24	Q31N75 l	Q31QV2 -
P26294	Q31PQ2	Q31NA6	Q31QW2
P27134	Q31N26	Q31NC7	Q31R07
P29283	Q31RT6	Q31NJ2	Q31R21
P29686	Q55357	Q31NK1	Q31RD5
P29801	Q31L63	Q31NL0	Q31RK2
P29820	Q31PY6	Q31NL5	Q31RN2
P31094	O05347	Q31NW3	Q31RU6
P31160	O07345	Q31NZ7	Q31RU8
P34185	O33701	Q31PF2	Q31RX1
P37269	O85784	Q31PG2	Q31RY7
P37278	P0A4H0	Q31PI9	Q44115
P37279	P29801	Q31PX5	Q54754
P37385	P37278	Q31Q69	Q55024
P38023	P72560	Q31QG2	Q55236 -
P38043	P95836	Q31QP4	Q55283
P38044	P95837	Q31QQ2	Q8GMT2
P38045	Q31JZ3	Q31QR3	Q8KPS7
P38046	Q31JZ4	Q31QV2 l	Q8VPV4
P39660	Q31K13	Q31QV8	Q935X5
P39665	Q31K18	Q31QZ2	Q9F1R2
P42079	Q31K70	Q31R35
P42212	Q31KD0	Q31R65
P42460	Q31KE1	Q31R91
P43087	Q31KF2	Q31R96
P50020	Q31KI0	Q31RB8
P50021	Q31KI9	Q31RC3
P52023	Q31KL2	Q31RH6
P53533	Q31KM8	Q31RM8
P54207	Q31KN1	Q31RQ8
P54208	Q31KR1	Q31S13
P54415	Q31KZ7	Q31S41
P55020	Q31L40	Q54777
P63200	Q31L47	Q55236 l
P72543	Q31LA2	Q79CM2
P72546	Q31LA7	Q8GMS0
P72548	Q31LB7	Q8GMT0
P72549	Q31LD0	Q8KPQ8
P72560	Q31LE0	Q8KPT0
P72561	Q31LJ9	Q8KPV4
P74764	Q31LK1	Q935X0
P95822	Q31LN9
P95836	Q31LR3
P95837	Q31LY5
Q03511	Q31LY8
Q06904	Q31M35
Q31JT6	Q31M73
Q31JX9	Q31M74
Q31JY3	Q31M78
Q31JZ1	Q31MB0
Q31JZ3	Q31MH0
Q31JZ4	Q31MM7
Q31JZ7	Q31MR8
Q31K00	Q31MR9
Q31K05	Q31MS7
Q31K13	Q31N12
Q31K18	Q31N20
Q31K23	Q31N27
Q31K30	Q31N30
Q31K41	Q31N34
Q31K48	Q31N85
Q31K50	Q31NG2
Q31K54	Q31NI0
Q31K55	Q31NI1
Q31K57	Q31NJ9
Q31K58	Q31NL3
Q31K59	Q31NL4
Q31K70	Q31NL6
Q31K73	Q31NM7
Q31K85	Q31NP2
Q31K97	Q31NT8
Q31KB7	Q31NV9
Q31KC6	Q31NW5
Q31KC9	Q31P07
Q31KD0	Q31P32
Q31KD3	Q31P33
Q31KD4	Q31P47
Q31KD6	Q31P48
Q31KD7	Q31P59
Q31KD8	Q31P64
Q31KE0	Q31P88
Q31KE1	Q31PB0
Q31KE5	Q31PG0
Q31KE6	Q31PH9
Q31KE7	Q31PJ1
Q31KE8	Q31PK5
Q31KE9	Q31PM7
Q31KF2	Q31PN7
Q31KF5	Q31PQ0
Q31KF6	Q31PR4
Q31KG2	Q31PS7
Q31KG4	Q31PT6
Q31KG6	Q31PU9
Q31KH7	Q31PW6
Q31KI0	Q31PY0
Q31KI6	Q31PZ0
Q31KI8	Q31Q03
Q31KI9	Q31Q13
Q31KJ2	Q31Q21
Q31KJ3	Q31Q32
Q31KJ7	Q31Q55
Q31KK5	Q31Q58
Q31KK6	Q31Q90
Q31KL2	Q31QF6
Q31KL4	Q31QF8
Q31KL5	Q31QI6
Q31KL7	Q31QM6
Q31KM1	Q31QQ4
Q31KM4	Q31QT1
Q31KM7	Q31QT3
Q31KM8	Q31QX5
Q31KN1	Q31QZ7
Q31KN4	Q31R07
Q31KN7	Q31R39
Q31KN8	Q31R56
Q31KN9	Q31R67
Q31KP0	Q31RD6
Q31KP3	Q31RG5
Q31KP5	Q31RI8
Q31KP9	Q31RP6
Q31KR1	Q31RS7
Q31KR6	Q31RS9
Q31KS4	Q31RU3
Q31KS7	Q31RV6
Q31KT1	Q31RX1
Q31KT2	Q31S06
Q31KT3	Q31S42
Q31KT5	Q31S43
Q31KT6	Q31S55
Q31KU0	Q31S64
Q31KU2	Q31S65
Q31KU4	Q31S82
Q31KV1	Q31S84
Q31KV2	Q31S87
Q31KV3	Q31S90
Q31KV7	Q54709
Q31KW1	Q54755
Q31KX7	Q54765
Q31KY1	Q55107
Q31KY2	Q55108
Q31KY4	Q79PF2
Q31KY6	Q79PG5
Q31KY7	Q7BW12
Q31KZ1	Q8GAA1
Q31KZ2	Q8GJK3
Q31KZ6	Q8GJK6
Q31KZ7	Q8GJK7
Q31KZ8	Q8GMQ4
Q31L05	Q8GMR6
Q31L07	Q8KPP2
Q31L08	Q8KPR8
Q31L09	Q8KPS7
Q31L10	Q8KPS8
Q31L11	Q8KUU8
Q31L12	Q8KUX3
Q31L13	Q8VPV7
Q31L14	Q935Y8
Q31L15	Q31S16
Q31L16	O32384
Q31L17	Q31QZ8
Q31L18	Q31N67
Q31L19	Q31QC9
Q31L20	Q31LY3
Q31L21	Q31N12
Q31L22	Q31PZ0
Q31L23	Q31P64
Q31L28	Q8KPS7
Q31L29	Q31P88
Q31L30	Q31RX1
Q31L31	Q31R07
Q31L33	P0A4H0
Q31L34	Q31S06
Q31L35	Q31QT3
Q31L36	Q31NJ9
Q31L37	Q31NZ1
Q31L40	Q44115
Q31L42	P26294
Q31L47	Q8KPR5
Q31L49	Q31LR3
Q31L53	Q31P47
Q31L59	Q31KF6
Q31L60	Q31P59
Q31L63	Q31KZ7
Q31L64	Q31PS7
Q31L71	Q31R67
Q31L79	Q79PG5
Q31L83	Q31RQ4
Q31L87	Q31P07
Q31L88	Q31LB7
Q31L90	Q31ML3
Q31L91	Q31JZ3
Q31LA1	Q54755
Q31LA2	Q79PF2
Q31LA3	Q8VPV6
Q31LA4	Q31KY2
Q31LA7	Q8GMQ9
Q31LA8	Q31R79
Q31LB6	Q31MY1
Q31LB7	Q31K50
Q31LB8	Q8KPP2
Q31LC0	Q31NS6
Q31LC2	Q31MH2
Q31LC4	Q31NJ2
Q31LC7	Q6BBK3
Q31LC8	Q55235
Q31LD0	Q31LJ5
Q31LD6	Q31RD2
Q31LD8	P50020
Q31LD9	Q31QL1
Q31LE0	Q31QC4
Q31LE7	Q9F1R2
Q31LE9	Q31PQ7
Q31LF2	Q31RN2
Q31LF3	Q31LA8
Q31LF4	Q769G0
Q31LF7	Q31PX8
Q31LF8	Q8RQ68
Q31LG5	Q31MI0
Q31LG8	Q31N82
Q31LG9	Q8KPU2
Q31LH0	O34209
Q31LH5	Q31K55
Q31LH6	Q31LL4
Q31LI1	Q31QW2
Q31LI4	Q31PN3
Q31LI5	Q31KX7
Q31LI8	Q31Q10
Q31LJ0	Q31Q78
Q31LJ1	Q31LI1
Q31LJ4	Q31KP5
Q31LJ5	O05160
Q31LJ9	Q31LA4
Q31LK0	Q31MG8
Q31LK1	Q31RJ9
Q31LK3	Q31M95
Q31LK4	Q31N64
Q31LK5	Q31PG7
Q31LL1	Q31NQ0
Q31LL3	Q31M17
Q31LL4	Q31KY6
Q31LL6	Q31KM4
Q31LL7	Q31Q77
Q31LM5	Q31PI8
Q31LM8	Q31S09
Q31LM9	P14788
Q31LN0	Q31M36
Q31LN3	Q31NP1
Q31LN7	Q31LY6
Q31LN9	P16954
Q31LP1	Q6UP27
Q31LP4	Q55283
Q31LP8	Q31P44
Q31LQ3	Q31L87
Q31LR2	Q31RD5
Q31LR3	Q31QZ5
Q31LR4	Q31QI3
Q31LR6	Q31KV3
Q31LS0	Q31K97
Q31LS1	Q8GIT9
Q31LS4	Q31RI3
Q31LU5	Q31MA3
Q31LU7	Q31S08
Q31LV5	Q9Z3F7
Q31LW2	Q31PA8
Q31LW3	Q31KD3
Q31LX1	Q31QG4
Q31LX3	Q31PN0
Q31LX5	Q31NR6
Q31LX8	Q31PE5
Q31LZ1	Q31QR7
Q31LZ6	Q31Q75
Q31LY1	Q31MF4
Q31LY2	Q31KT5
Q31LY3	Q31Q59
Q31LY4	Q31LF3
Q31LY5	Q31RA0
Q31LY6	Q31RR5
Q31LY7	Q31P90
Q31LY8	Q31KE9
Q31M00	Q31P23
Q31M01	Q8GIT2
Q31M02	Q31N03
Q31M03	Q31QX0
Q31M04	Q31QH7
Q31M07	Q31MC6
Q31M08	Q31QU9
Q31M10	Q8KUU9
Q31M14	Q31NK3
Q31M16	Q31N22
Q31M17	Q31MG0
Q31M18	Q31NM0
Q31M19	Q31RC2
Q31M26	Q31Q60
Q31M29	Q31R92
Q31M30	Q31QD6
Q31M35	Q31KN8
Q31M36	Q31N90
Q31M39	Q31QD1
Q31M40	Q54754
Q31M41	Q31QG2
Q31M58	Q31PF3
Q31M63	Q31PZ2
Q31M73	Q31RJ5
Q31M74	Q31LP1
Q31M78	Q31QJ6
Q31M79	Q31KD8
Q31M80
Q31M83
Q31M87
Q31M90
Q31M94
Q31M95
Q31MA3
Q31MA8
Q31MA9
Q31MB0
Q31MB1
Q31MB4
Q31MB5
Q31MB7
Q31MC2
Q31MC3
Q31MC6
Q31MC9
Q31MD1
Q31MD4
Q31MD9
Q31ME1
Q31ME3
Q31ME6
Q31MF4
Q31MG0
Q31MG6
Q31MG8
Q31MH0
Q31MH2
Q31MH3
Q31MH4
Q31MI0
Q31MI9
Q31ML1
Q31ML2
Q31ML3
Q31ML6
Q31MM7
Q31MN0
Q31MN3
Q31MN7
Q31MN8
Q31MN9
Q31MP2
Q31MP6
Q31MQ4
Q31MQ5
Q31MQ6
Q31MR3
Q31MR4
Q31MR8
Q31MR9
Q31MS0
Q31MS2
Q31MS3
Q31MS7
Q31MS9
Q31MT1
Q31MV1
Q31MW7
Q31MX3
Q31MX7
Q31MY1
Q31MY7
Q31MZ3
Q31N03
Q31N05
Q31N12
Q31N14
Q31N15
Q31N17
Q31N19
Q31N20
Q31N22
Q31N25
Q31N26
Q31N27
Q31N28
Q31N30
Q31N33
Q31N34
Q31N35
Q31N37
Q31N38
Q31N39
Q31N52
Q31N63
Q31N64
Q31N67
Q31N73
Q31N75
Q31N82
Q31N84
Q31N85
Q31N86
Q31N87
Q31N88
Q31N89
Q31N90
Q31NA5
Q31NA6
Q31NA7
Q31NB2
Q31NB3
Q31NC7
Q31NC9
Q31ND1
Q31ND3
Q31ND7
Q31NE2
Q31NE7
Q31NE8
Q31NF3
Q31NF6
Q31NF7
Q31NF8
Q31NG1
Q31NG2
Q31NG3
Q31NG4
Q31NG7
Q31NG8
Q31NH2
Q31NI0
Q31NI1
Q31NI2
Q31NI4
Q31NJ2
Q31NJ3
Q31NJ4
Q31NJ5
Q31NJ6
Q31NJ9
Q31NK1
Q31NK3
Q31NL0
Q31NL3
Q31NL4
Q31NL5
Q31NL6
Q31NM0
Q31NM5
Q31NM7
Q31NN4
Q31NN7
Q31NP1
Q31NP2
Q31NP4
Q31NP5
Q31NQ0
Q31NQ8
Q31NR1
Q31NR2
Q31NR4
Q31NR6
Q31NR7
Q31NR8
Q31NS0
Q31NS1
Q31NS4
Q31NS6
Q31NS7
Q31NT0
Q31NT6
Q31NT7
Q31NT8
Q31NT9
Q31NU3
Q31NU5
Q31NV7
Q31NV8
Q31NV9
Q31NW3
Q31NW5
Q31NZ1
Q31NZ6
Q31NZ7
Q31NY7
Q31P02
Q31P07
Q31P08
Q31P11
Q31P16
Q31P22
Q31P23
Q31P31
Q31P32
Q31P33
Q31P40
Q31P44
Q31P47
Q31P48
Q31P50
Q31P51
Q31P53
Q31P59
Q31P60
Q31P62
Q31P64
Q31P65
Q31P66
Q31P67
Q31P68
Q31P71
Q31P73
Q31P74
Q31P75
Q31P79
Q31P83
Q31P84
Q31P88
Q31P89
Q31P90
Q31P93
Q31P99
Q31PA2
Q31PA6
Q31PA8
Q31PB0
Q31PC1
Q31PC4
Q31PD0
Q31PD3
Q31PD8
Q31PD9
Q31PE0
Q31PE5
Q31PF2
Q31PF3
Q31PF7
Q31PF9
Q31PG0
Q31PG2
Q31PG7
Q31PH3
Q31PH4
Q31PH5
Q31PH9
Q31PI7
Q31PI8
Q31PI9
Q31PJ1
Q31PJ2
Q31PJ8
Q31PK5
Q31PL1
Q31PL2
Q31PL3
Q31PL8
Q31PM2
Q31PM3
Q31PM7
Q31PM9
Q31PN0
Q31PN2
Q31PN3
Q31PN7
Q31PP3
Q31PP6
Q31PP7
Q31PP8
Q31PP9
Q31PQ0
Q31PQ2
Q31PQ7
Q31PR0
Q31PR2
Q31PR4
Q31PR9
Q31PS1
Q31PS7
Q31PS9
Q31PT6
Q31PT8
Q31PU3
Q31PU4
Q31PU9
Q31PV3
Q31PV4
Q31PV6
Q31PV7
Q31PV9
Q31PW0
Q31PW1
Q31PW2
Q31PW3
Q31PW5
Q31PW6
Q31PX1
Q31PX5
Q31PX6
Q31PX7
Q31PX8
Q31PY0
Q31PY1
Q31PY6
Q31PY9
Q31PZ0
Q31PZ1
Q31PZ2
Q31PZ5
Q31Q03
Q31Q05
Q31Q10
Q31Q12
Q31Q13
Q31Q18
Q31Q20
Q31Q21
Q31Q22
Q31Q25
Q31Q29
Q31Q32
Q31Q38
Q31Q43
Q31Q44
Q31Q49
Q31Q54
Q31Q55
Q31Q56
Q31Q57
Q31Q58
Q31Q59
Q31Q60
Q31Q63
Q31Q66
Q31Q69
Q31Q75
Q31Q76
Q31Q77
Q31Q78
Q31Q80
Q31Q90
Q31QB4
Q31QC4
Q31QC5
Q31QC6
Q31QC7
Q31QC9
Q31QD1
Q31QD4
Q31QD6
Q31QD7
Q31QE2
Q31QE3
Q31QF0
Q31QF2
Q31QF3
Q31QF5
Q31QF6
Q31QF8
Q31QF9
Q31QG2
Q31QG4
Q31QG7
Q31QH7
Q31QH8
Q31QI3
Q31QI4
Q31QI5
Q31QI6
Q31QJ2
Q31QJ6
Q31QJ7
Q31QK2
Q31QK3
Q31QK4
Q31QK6
Q31QK9
Q31QL1
Q31QL2
Q31QL5
Q31QM3
Q31QM6
Q31QM9
Q31QN4
Q31QN7
Q31QN8
Q31QP0
Q31QP4
Q31QP9
Q31QQ2
Q31QQ4
Q31QQ5
Q31QR1
Q31QR3
Q31QR7
Q31QS2
Q31QS3
Q31QS4
Q31QS8
Q31QT1
Q31QT3
Q31QU9
Q31QV2
Q31QV3
Q31QV8
Q31QV9
Q31QW2
Q31QW6
Q31QX0
Q31QX4
Q31QX5
Q31QX9
Q31QY1
Q31QY2
Q31QY6
Q31QY9
Q31QZ1
Q31QZ2
Q31QZ4
Q31QZ5
Q31QZ7
Q31QZ8
Q31R00
Q31R03
Q31R06
Q31R07
Q31R08
Q31R21
Q31R24
Q31R28
Q31R35
Q31R39
Q31R48
Q31R56
Q31R65
Q31R67
Q31R70
Q31R71
Q31R72
Q31R79
Q31R82
Q31R87
Q31R91
Q31R92
Q31R96
Q31R99
Q31RA0
Q31RA1
Q31RA2
Q31RB4
Q31RB5
Q31RB6
Q31RB8
Q31RC2
Q31RC3
Q31RC7
Q31RD2
Q31RD3
Q31RD5
Q31RD6
Q31RD9
Q31RE0
Q31RE1
Q31RE4
Q31RF0
Q31RF1
Q31RF2
Q31RF3
Q31RF4
Q31RF6
Q31RG0
Q31RG1
Q31RG2
Q31RG5
Q31RH2
Q31RH5
Q31RH6
Q31RH7
Q31RI3
Q31RI5
Q31RI6
Q31RI7
Q31RI8
Q31RJ0
Q31RJ1
Q31RJ2
Q31RJ5
Q31RJ9
Q31RK2
Q31RK5
Q31RL1
Q31RL4
Q31RM0
Q31RM5
Q31RM7
Q31RM8
Q31RN1
Q31RN2
Q31RN3
Q31RN8
Q31RP2
Q31RP3
Q31RP6
Q31RP7
Q31RQ3
Q31RQ4
Q31RQ8
Q31RR5
Q31RR6
Q31RR7
Q31RS6
Q31RS7
Q31RS8
Q31RS9
Q31RT5
Q31RT6
Q31RT8
Q31RT9
Q31RU3
Q31RU6
Q31RU8
Q31RV6
Q31RV7
Q31RV9
Q31RW8
Q31RX1
Q31RX7
Q31RX9
Q31RY1
Q31RY3
Q31RY6
Q31RY7
Q31RY9
Q31RZ4
Q31RZ8
Q31S00
Q31S02
Q31S06
Q31S07
Q31S08
Q31S09
Q31S13
Q31S16
Q31S19
Q31S20
Q31S21
Q31S28
Q31S36
Q31S39
Q31S41
Q31S42
Q31S43
Q31S45
Q31S47
Q31S48
Q31S55
Q31S57
Q31S64
Q31S65
Q31S69
Q31S72
Q31S81
Q31S82
Q31S84
Q31S86
Q31S87
Q31S90
Q31S95
Q31SB1
Q31SC1
Q31SC5
Q31SC8
Q44115
Q54704
Q54705
Q54709
Q54710
Q54711
Q54734
Q54754
Q54755
Q54759
Q54760
Q54762
Q54765
Q54766
Q54775
Q54776
Q54777
Q55024
Q55038
Q55041
Q55106
Q55107
Q55108
Q55235
Q55236
Q55244
Q55267
Q55283
Q55311
Q55357
Q59988
Q6BBK3
Q6UP27
Q6V1L5
Q6VYY4
Q769G0
Q79AV0
Q79CM2
Q79CM3
Q79N42
Q79PF2
Q79PF4
Q79PF5
Q79PG5
Q7BW12
Q7X4B0
Q7X4K8
Q83ZP4
Q8GAA0
Q8GAA1
Q8GAA4
Q8GIR4
Q8GIR7
Q8GIR8
Q8GIS1
Q8GIS3
Q8GIT2
Q8GIT7
Q8GIT9
Q8GIU0
Q8GJK3
Q8GJK6
Q8GJK7
Q8GJL5
Q8GJL7
Q8GJM2
Q8GJM5
Q8GJN0
Q8GMQ4
Q8GMQ5
Q8GMQ9
Q8GMR1
Q8GMR4
Q8GMR5
Q8GMR6
Q8GMR7
Q8GMS0
Q8GMS5
Q8GMS9
Q8GMT0
Q8GMT2
Q8KIY0
Q8KJR2
Q8KJR3
Q8KPP2
Q8KPP3
Q8KPP6
Q8KPP7
Q8KPP8
Q8KPQ4
Q8KPQ7
Q8KPQ8
Q8KPQ9
Q8KPR5
Q8KPR8
Q8KPR9
Q8KPS7
Q8KPS8
Q8KPT0
Q8KPT6
Q8KPT7
Q8KPT8
Q8KPU2
Q8KPV3
Q8KPV4
Q8KUT3
Q8KUU6
Q8KUU8
Q8KUU9
Q8KUV6
Q8KUV8
Q8KUX3
Q8RQ68
Q8VPV3
Q8VPV4
Q8VPV5
Q8VPV6
Q8VPV7
Q8VPV8
Q8VPV9
Q8VPW0
Q8VW88
Q935X0
Q935X4
Q935X5
Q935X8
Q935Y0
Q935Y2
Q935Y7
Q935Y8
Q935Z1
Q935Z3
Q93A73
Q93AK0
Q93EY3
Q93RM1
Q99QJ5
Q9ALA8
Q9F1R2
Q9KHI5
Q9KHM5
Q9L4P3
Q9L4P4
Q9L790
Q9LBV7
Q9R6W2
Q9WWL6
Q9Z3F7
Q9Z3G5
Q9Z3G6
Q9Z3H5
Q9Z3H6
